# Supplementary material for: Phytochemical composition and bioactivities of Satureja montana L. and Satureja hortensis L.: Culinary herbs with antidiabetic, anticholinesterase, and antioxidant potential
Source: PLoS One. 2025 Sep 15;20(9):e0332178. doi: 10.1371/journal.pone.0332178 (PMC12435695; doi:10.1371/journal.pone.0332178)
Supplement: S1 Table — (XLSX) [file pone.0332178.s001.xlsx]

## Sheet: Sheet1
S1 Table. Data for DPPH radical scavenging activity
Replicate	SHRWE	SHRME	SHHWE	SHHME	SMHWE	SMHME	SMEO	SHEO	Trolox	α- Tocopherol
1	2.1144	1.743	1.6026	1.6475	1.3083	1.4983	2.0881	2.0258	0.1437	0.193
2	2.1551	1.7444	1.6073	1.6136	1.2996	1.5497	2.1494	1.9872	0.1467	0.1986
3	2.1645	1.7035	1.6073	1.6072	1.257	1.5399	2.1376	2.0141	0.1443	0.202
Mean	2.14467	1.7303	1.60573	1.62277	1.2883	1.5293	2.12503	2.00903	0.1449	0.197867
SD	0.0266297	0.02322	0.00271355	0.0216574	0.0274534	0.0272903	0.0325248	0.0197925	0.00158745	0.00454459
% inh	Nd	14.4305	20.5908	19.7484	36.289	24.3707	Nd	0.646193	93.008	90.225
