# Supplementary material for: Phytochemical composition and bioactivities of Satureja montana L. and Satureja hortensis L.: Culinary herbs with antidiabetic, anticholinesterase, and antioxidant potential
Source: PLoS One. 2025 Sep 15;20(9):e0332178. doi: 10.1371/journal.pone.0332178 (PMC12435695; doi:10.1371/journal.pone.0332178)
Supplement: S2 Table — (XLSX) [file pone.0332178.s002.xlsx]

## Sheet: Sheet1
S2 Table. Data for ABTS radical scavenging activity
Replicate	SHRWE	SHRME	SHHWE	SHHME	SMHWE	SMHME	SMEO	SHEO	Trolox	α- Tocopherol
1	1.4076	1.2454	1.2708	1.0481	0.8807	1.0295	1.4057	0.2517	0.0036	1.274
2	1.4223	1.2812	1.6345	0.6524	0.8576	1.085	1.4142	0.2181	0.0057	1.2439
3	1.4187	1.2716	1.2261	1.013	0.8867	1.0717	1.407	0.2286	0.0128	1.2472
Mean	1.4162	1.26607	1.37713	0.9045	0.875	1.06207	1.40897	0.2328	0.00736667	1.25503
SD	0.00766225	0.0185303	0.224004	0.219029	0.0153646	0.0289769	0.00457857	0.0171892	0.00482113	0.0165083
% inh	2.50585	12.8413	5.19528	37.7323	39.7632	26.8851	3.00381	83.9736	99.527	19.569
