# Supplementary material for: Phytochemical composition and bioactivities of Satureja montana L. and Satureja hortensis L.: Culinary herbs with antidiabetic, anticholinesterase, and antioxidant potential
Source: PLoS One. 2025 Sep 15;20(9):e0332178. doi: 10.1371/journal.pone.0332178 (PMC12435695; doi:10.1371/journal.pone.0332178)
Supplement: S3 Table — (XLSX) [file pone.0332178.s003.xlsx]

## Sheet: Sheet1
S3 Table. Data for α-Glucosidase inhibitory activity
Concentration (µg/mL)	Replicate	SHRWE	SHRME	SHHWE	SHHME	SMHWE	SMHME	SMEO	SHEO	Acarbose
50	1	-3.6111	2.0244	-1.65235	-15.1228	-3.57047	-3.30659	1.37326	-2.36954	-29.4418
50	2	-7.37539	3.06396	-2.79586	-2.1776	-2.84345	-0.140018	2.77882	-1.34633	-48.651
50	3	-5.624	2.5888	-2.22411	-6.3476	-3.125	-1.688	1.8812	-1.45356	-40.984
100	1	-8.88001	-0.142255	-2.73021	-0.0711276	-0.985513	-6.23081	1.64791	7.40481	-51.4078
100	2	-0.142255	4.69442	0.831646	3.99956	0.220798	0.84011	1.77177	2.94038	-31.139
100	3	-3.64392	-3.1132	-7.67631	-3.32111	-1.761	0.877807	-0.231569	-1.35172	-37.7318
250	1	-6.46167	-1.62499	-5.1376	0.979373	0.689321	-7.20556	2.12182	-1.48096	-21.2106
250	2	2.38004	3.21169	-4.80932	14.7125	0.107706	-2.19721	1.75023	0.355431	-43.9125
250	3	-1.66329	-8.26722	-4.48104	6.77901	-2.40724	-7.52868	7.17325	3.1181	-40.0177
500	1	-6.39602	1.07239	14.4717	34.962	9.16581	-1.25478	2.41262	8.01336	-15.4714
500	2	-8.17968	4.90781	14.2912	39.6072	2.27799	-2.2026	4.7337	6.61317	-33.6309
500	3	-3.2664	0.465065	8.43683	39.6838	1.36249	-5.44994	0.490064	6.18773	-14.7748
750	1	-2.80134	4.98441	23.0563	41.8449	15.1112	-1.05552	7.71178	28.7307	-8.93751
750	2	2.05176	11.5555	25.9452	54.3908	7.61484	-2.12182	5.72998	10.6199	-12.7244
750	3	0.52525	9.07698	27.3732	51.4745	8.36879	-2.22414	8.14799	-0.129248	-12.4497
1000	1	-3.84089	15.4511	31.4603	58.642	13.5979	3.56508	7.24864	6.46777	28.3626
1000	2	1.30765	17.098	35.8155	63.3911	10.8406	1.54559	6.68857	13.1402	25.4096
1000	3	-1.59217	12.4856	33.906	60.0974	12.7309	3.16657	3.09656	12.0793	13.215
2500	1	9.23565	35.5584	51.8904	74.7442	23.2915	27.4813	6.51085	22.1229	49.6321
2500	2	12.8303	37.5718	45.0238	77.3924	29.4092	37.3364	10.0167	20.0011	51.2999
2500	3	15.473	33.9717	51.8356	77.945	24.1801	27.4597	10.1298	14.5727	47.719
5000	1	17.7436	59.6487	53.0503	69.5738	31.6926	41.0254	23.103	14.0341	68.3018
5000	2	18.5753	51.8466	46.2384	70.4328	22.516	44.4935	17.8685	24.1909	65.751
5000	3	26.6291	55.6984	49.0671	69.5027	23.7546	41.6393	13.641	17.3515	66.7811
