# Supplementary material for: Phytochemical composition and bioactivities of Satureja montana L. and Satureja hortensis L.: Culinary herbs with antidiabetic, anticholinesterase, and antioxidant potential
Source: PLoS One. 2025 Sep 15;20(9):e0332178. doi: 10.1371/journal.pone.0332178 (PMC12435695; doi:10.1371/journal.pone.0332178)
Supplement: S4 Table — (XLSX) [file pone.0332178.s004.xlsx]

## Sheet: Sheet1
S4 Table. Data for α-Amylase inhibitory activity assay
Replicate	SHRWE	SHRME	SHHWE	SHHME	SMHWE	SMHME	SMEO	SHEO
1	0	-25.4255	-23.2725	-27.0043	-107.3	-92.1468	-99.0363	-7.11503
2	0	-28.9522	-19.3767	-31.8228	-108.202	-67.439	-101.579	-2.82961
3	0	-16.465	-8.69387	-31.0437	-102.645	-86.4466	-94.3613	3.21919
4	0	-39.3685	-38.4663	-22.4523	-46.34	-53.6395	-31.8844	-116.978
5	0	-32.356	-33.8938	-13.1843	-45.5813	-35.3291	-8.79639	-115.153
6	0	-35.8007	-36.0262	-5.5977	-43.982	-40.7628	-7.25856	-116.424
