# Supplementary material for: Phytochemical composition and bioactivities of Satureja montana L. and Satureja hortensis L.: Culinary herbs with antidiabetic, anticholinesterase, and antioxidant potential
Source: PLoS One. 2025 Sep 15;20(9):e0332178. doi: 10.1371/journal.pone.0332178 (PMC12435695; doi:10.1371/journal.pone.0332178)
Supplement: S5 Table — (XLSX) [file pone.0332178.s005.xlsx]

## Sheet: Sheet1
S5 Table. Data for Acetylcholinesterase (AChE) inhibitory activities
Concentration (µg/mL)	Replicate	SHRWE	SHRME	SHHWE	SHHME	SMHWE	SMHME	SMEO	SHEO	Donepezil
5	1	2.38122	21.595	9.88688	2.41516	12.4655	3.03167	-7.30769	-0.763575	95.871
5	2	6.99095	20.6674	14.3213	7.81674	8.75566	7.33597	2.61312	5.27149	96.6742
5	3	7.20588	15.5769	3.25226	-4.30995	15.4864	5.06222	2.9129	4.73982	96.8835
100	1	9.96606	-1.87217	13.1674	7.93552	8.654	10.7579	29.6437	19.0894	100.379
100	2	27.517	12.6697	24.2025	23.2692	10.6844	16.1652	24.112	31.5724	101.414
100	3	12.4548	2.51697	14.4005	12.9751	7.82805	13.4219	20.4581	32.1267	100.6
