# Supplementary material for: Phytochemical composition and bioactivities of Satureja montana L. and Satureja hortensis L.: Culinary herbs with antidiabetic, anticholinesterase, and antioxidant potential
Source: PLoS One. 2025 Sep 15;20(9):e0332178. doi: 10.1371/journal.pone.0332178 (PMC12435695; doi:10.1371/journal.pone.0332178)
Supplement: S6 Table — (XLSX) [file pone.0332178.s006.xlsx]

## Sheet: Sheet1
S6 Table. Data for Butyrylcholinesterase (BChE) inhibitory activities
Concentration (µg/mL)	Replicate	SHRWE	SHRME	SHHWE	SHHME	SMHWE	SMHME	SMEO	SHEO	Donepezil
500	1	10.9609	10.7788	11.4029	-1.85932	15.4466	16.1487	39.1497	29.125	97.4199
500	2	11.2859	11.546	13.3923	9.95969	8.72448	17.462	39.4617	29.125	98.1302
500	3	8.99753	7.46327	10.0637	11.897	15.0956	16.0967	39.6957	28.5399	99.6521
1000	1	15.8887	22.5068	17.592	25.2373	20.7385	43.4274	56.5336	40.3849	99.7391
1000	2	14.0294	21.5837	18.2291	26.3165	20.9986	18.1771	54.6873	41.334	99.4347
1000	3	17.2019	17.2019	14.3804	25.1853	22.3248	31.7384	52.893	38.8766	101.957
